# Supplementary material for: The Effect of Altitude on Phenolic, Antioxidant and Fatty Acid Compositions of Some Turkish Hazelnut (Coryllus avellana L.) Cultivars
Source: Molecules. 2023 Jun 28;28(13):5067. doi: 10.3390/molecules28135067 (PMC10343385; doi:10.3390/molecules28135067)
Supplement: Supplementary file 1 [file molecules-28-05067-s001.zip]

Archive with 1 entries (1 files):
- molecules-2451103-supplementary.pdf
